# Supplementary material for: Genome-Wide Identification of WRKY Gene Family in Artemisia and Its Expression Analysis of Aphid Resistance
Source: Int J Mol Sci. 2026 Mar 25;27(7):2981. doi: 10.3390/ijms27072981 (PMC13073117; doi:10.3390/ijms27072981)
Supplement: Supplementary file 1 [file ijms-27-02981-s001.zip]

Archive with 6 entries (6 files):
- FigureS1_Physical and chemical properties.pdf
- FigureS2.pdf
- FigureS3_RNAseq.pdf
- TableS1_AaWRKYs.xlsx
- TableS2_The WRKY collinearity gene within the species.xlsx
- TableS3_primers.xlsx
