# Supplementary material for: Genome-Wide Identification of WRKY Gene Family in Artemisia and Its Expression Analysis of Aphid Resistance
Source: Int J Mol Sci. 2026 Mar 25;27(7):2981. doi: 10.3390/ijms27072981 (PMC13073117; doi:10.3390/ijms27072981)
Supplement: Supplementary file 1 [file ijms-27-02981-s001.zip › TableS1_AaWRKYs.xlsx]

## Sheet: Sheet1
ID	Location	rename
Aarg01G005010.1	Chr01:27482186	AaWRKY01
Aarg01G005840.1	Chr01:31314494	AaWRKY02
Aarg01G012590.1	Chr01:64048584	AaWRKY03
Aarg01G014630.1	Chr01:73819504	AaWRKY04
Aarg01G022410.1	Chr01:132678012	AaWRKY05
Aarg01G022520.1	Chr01:133272569	AaWRKY06
Aarg01G033010.1	Chr01:181656685	AaWRKY07
Aarg01G033030.1	Chr01:181845563	AaWRKY08
Aarg01G033060.1	Chr01:182274337	AaWRKY09
Aarg01G033070.1	Chr01:182279475	AaWRKY10
Aarg01G033080.1	Chr01:182291266	AaWRKY11
Aarg01G033860.1	Chr01:184324636	AaWRKY12
Aarg01G034620.1	Chr01:186625437	AaWRKY13
Aarg02G014250.1	Chr02:110373308	AaWRKY14
Aarg02G017980.1	Chr02:129406328	AaWRKY15
Aarg02G019550.1	Chr02:136759615	AaWRKY16
Aarg02G024620.1	Chr02:155835106	AaWRKY17
Aarg02G025850.1	Chr02:160729258	AaWRKY18
Aarg03G003610.1	Chr03:15618138	AaWRKY19
Aarg03G008930.1	Chr03:37695369	AaWRKY20
Aarg03G013630.1	Chr03:61171301	AaWRKY21
Aarg03G022600.1	Chr03:137278139	AaWRKY22
Aarg03G022630.1	Chr03:137504486	AaWRKY23
Aarg03G025920.1	Chr03:154993301	AaWRKY24
Aarg03G025940.1	Chr03:155109237	AaWRKY25
Aarg04G002340.1	Chr04:15114087	AaWRKY26
Aarg04G002840.1	Chr04:17208335	AaWRKY27
Aarg04G003280.1	Chr04:19997714	AaWRKY28
Aarg04G003290.1	Chr04:20018381	AaWRKY29
Aarg04G003300.1	Chr04:20143664	AaWRKY30
Aarg04G003320.1	Chr04:20374086	AaWRKY31
Aarg04G003330.1	Chr04:20410448	AaWRKY32
Aarg04G003340.1	Chr04:20492180	AaWRKY33
Aarg04G003350.1	Chr04:20504549	AaWRKY34
Aarg04G003360.1	Chr04:20579565	AaWRKY35
Aarg04G004720.1	Chr04:26614606	AaWRKY36
Aarg04G004830.1	Chr04:27061851	AaWRKY37
Aarg04G005010.1	Chr04:27609694	AaWRKY38
Aarg04G011270.1	Chr04:66933511	AaWRKY39
Aarg04G014690.1	Chr04:88690489	AaWRKY40
Aarg04G016740.1	Chr04:111036299	AaWRKY41
Aarg04G024020.1	Chr04:170091349	AaWRKY42
Aarg04G026400.1	Chr04:183295981	AaWRKY43
Aarg04G028960.1	Chr04:194912837	AaWRKY44
Aarg04G029080.1	Chr04:195307639	AaWRKY45
Aarg04G029400.1	Chr04:196185630	AaWRKY46
Aarg05G000830.1	Chr05:2580383	AaWRKY47
Aarg05G004530.1	Chr05:16970346	AaWRKY48
Aarg05G005700.1	Chr05:20191248	AaWRKY49
Aarg05G008230.1	Chr05:30439225	AaWRKY50
Aarg05G008600.1	Chr05:31533928	AaWRKY51
Aarg05G010570.1	Chr05:38978207	AaWRKY52
Aarg05G010950.1	Chr05:40755698	AaWRKY53
Aarg05G017730.1	Chr05:77467887	AaWRKY54
Aarg05G017880.1	Chr05:78108123	AaWRKY55
Aarg05G018010.1	Chr05:79103062	AaWRKY56
Aarg05G019080.1	Chr05:85684455	AaWRKY57
Aarg05G023900.1	Chr05:132895578	AaWRKY58
Aarg05G024520.1	Chr05:139764054	AaWRKY59
Aarg05G026080.1	Chr05:150475758	AaWRKY60
Aarg05G027020.1	Chr05:158057965	AaWRKY61
Aarg05G028810.1	Chr05:175770643	AaWRKY62
Aarg05G028830.1	Chr05:175829673	AaWRKY63
Aarg05G029260.1	Chr05:178340765	AaWRKY64
Aarg05G029350.1	Chr05:178855422	AaWRKY65
Aarg06G016990.1	Chr06:101544014	AaWRKY66
Aarg06G017810.1	Chr06:107170222	AaWRKY67
Aarg06G018820.1	Chr06:114453125	AaWRKY68
Aarg06G026440.1	Chr06:164618250	AaWRKY69
Aarg06G027490.1	Chr06:170809376	AaWRKY70
Aarg06G031440.1	Chr06:198905609	AaWRKY71
Aarg06G031450.1	Chr06:198910809	AaWRKY72
Aarg06G031460.1	Chr06:198945115	AaWRKY73
Aarg07G004760.1	Chr07:26645415	AaWRKY74
Aarg07G005560.1	Chr07:29772967	AaWRKY75
Aarg07G010840.1	Chr07:51359799	AaWRKY76
Aarg07G014260.1	Chr07:71191926	AaWRKY77
Aarg07G029740.1	Chr07:233575710	AaWRKY78
Aarg07G030090.1	Chr07:234579059	AaWRKY79
Aarg08G012030.1	Chr08:70442407	AaWRKY80
Aarg08G014380.1	Chr08:88296135	AaWRKY81
Aarg08G017460.1	Chr08:119150891	AaWRKY82
Aarg08G020970.1	Chr08:153314246	AaWRKY83
Aarg08G020980.1	Chr08:153481424	AaWRKY84
Aarg08G023710.1	Chr08:167905978	AaWRKY85
Aarg08G027950.1	Chr08:190012809	AaWRKY86
Aarg09G008580.1	Chr09:84482313	AaWRKY87
Aarg09G008710.1	Chr09:85038251	AaWRKY88
Aarg09G016220.1	Chr09:120711494	AaWRKY89
Aarg09G016440.1	Chr09:121218447	AaWRKY90
Aarg09G025620.1	Chr09:155315796	AaWRKY91
Aarg09G031410.1	Chr09:170982000	AaWRKY92
Aarg09G033080.1	Chr09:175601005	AaWRKY93
Aarg09G033090.1	Chr09:175659721	AaWRKY94
Aarg09G035210.1	Chr09:180342250	AaWRKY95
Aarg09G037750.1	Chr09:188183661	AaWRKY96
Aarg09G037780.1	Chr09:188265984	AaWRKY97
Aarg10G005560.1	Chr10:29139134	AaWRKY98
Aarg10G006410.1	Chr10:32572484	AaWRKY99
Aarg10G007650.1	Chr10:39913473	AaWRKY100
Aarg10G008520.1	Chr10:44305166	AaWRKY101
Aarg10G012850.1	Chr10:64496119	AaWRKY102
Aarg10G013500.1	Chr10:68461238	AaWRKY103
Aarg10G016020.1	Chr10:81406952	AaWRKY104
Aarg10G024050.1	Chr10:134569424	AaWRKY105
Aarg10G026070.1	Chr10:141331474	AaWRKY106
Aarg10G026080.1	Chr10:141337414	AaWRKY107
Aarg10G026110.1	Chr10:141562840	AaWRKY108
Aarg10G026120.1	Chr10:141802159	AaWRKY109
Aarg10G040440.1	Chr10:231320094	AaWRKY110
Aarg10G048360.1	Chr10:265862940	AaWRKY111
Aarg10G048910.1	Chr10:267600240	AaWRKY112
Aarg10G052520.1	Chr10:288434261	AaWRKY113
Aarg10G056150.1	Chr10:302108185	AaWRKY114
Aarg11G004140.1	Chr11:19927004	AaWRKY115
Aarg11G010790.1	Chr11:46557233	AaWRKY116
Aarg11G011030.1	Chr11:47952822	AaWRKY117
Aarg11G015970.1	Chr11:71201116	AaWRKY118
Aarg11G017250.1	Chr11:81412821	AaWRKY119
Aarg11G018310.1	Chr11:88990830	AaWRKY120
Aarg11G026010.1	Chr11:151651939	AaWRKY121
Aarg12G003590.1	Chr12:21395524	AaWRKY122
Aarg12G003600.1	Chr12:21416753	AaWRKY123
Aarg12G003610.1	Chr12:21523184	AaWRKY124
Aarg12G003620.1	Chr12:21613293	AaWRKY125
Aarg12G003630.1	Chr12:21735228	AaWRKY126
Aarg12G003640.1	Chr12:21750334	AaWRKY127
Aarg12G003650.1	Chr12:21845587	AaWRKY128
Aarg12G004700.1	Chr12:27072846	AaWRKY129
Aarg12G010600.1	Chr12:62732779	AaWRKY130
Aarg12G013570.1	Chr12:82335135	AaWRKY131
Aarg12G013590.1	Chr12:82399461	AaWRKY132
Aarg12G025710.1	Chr12:179860012	AaWRKY133
Aarg12G028880.1	Chr12:194330783	AaWRKY134
Aarg12G029140.1	Chr12:195052213	AaWRKY135
Aarg12G034740.1	Chr12:231490747	AaWRKY136
Aarg13G000280.1	Chr13:2901300	AaWRKY137
Aarg13G001940.1	Chr13:8020266	AaWRKY138
Aarg13G006480.1	Chr13:22899627	AaWRKY139
Aarg13G007360.1	Chr13:25442388	AaWRKY140
Aarg13G007810.1	Chr13:27357191	AaWRKY141
Aarg13G009690.1	Chr13:34144237	AaWRKY142
Aarg13G010830.1	Chr13:38191196	AaWRKY143
Aarg13G023130.1	Chr13:123186320	AaWRKY144
Aarg13G024370.1	Chr13:129957801	AaWRKY145
Aarg13G027970.1	Chr13:162216705	AaWRKY146
Aarg13G034290.1	Chr13:206039607	AaWRKY147
Aarg13G034720.1	Chr13:208720986	AaWRKY148
Aarg14G015470.1	Chr14:91648842	AaWRKY149
Aarg14G019760.1	Chr14:120331339	AaWRKY150
Aarg14G020860.1	Chr14:128775855	AaWRKY151
Aarg14G027040.1	Chr14:172306711	AaWRKY152
Aarg14G029760.1	Chr14:190771861	AaWRKY153
Aarg14G029770.1	Chr14:190784501	AaWRKY154
Aarg14G029800.1	Chr14:190865600	AaWRKY155
Aarg15G004110.1	Chr15:21341772	AaWRKY156
Aarg15G004950.1	Chr15:24142470	AaWRKY157
Aarg15G009640.1	Chr15:43638954	AaWRKY158
Aarg15G013660.1	Chr15:69516371	AaWRKY159
Aarg15G025040.1	Chr15:194178485	AaWRKY160
Aarg15G028390.1	Chr15:211474686	AaWRKY161
Aarg16G017820.1	Chr16:119575861	AaWRKY162
Aarg16G020590.1	Chr16:145839460	AaWRKY163
Aarg16G020610.1	Chr16:145987818	AaWRKY164
Aarg16G024150.1	Chr16:168847590	AaWRKY165
Aarg16G027870.1	Chr16:188086583	AaWRKY166
Aarg17G008970.1	Chr17:79808110	AaWRKY167
Aarg17G009230.1	Chr17:81452629	AaWRKY168
Aarg17G024360.1	Chr17:146325871	AaWRKY169
Aarg17G026180.1	Chr17:151274591	AaWRKY170
Aarg17G026440.1	Chr17:151930172	AaWRKY171
Aarg17G032290.1	Chr17:167622419	AaWRKY172
Aarg17G032300.1	Chr17:167653628	AaWRKY173
Aarg17G037160.1	Chr17:180989508	AaWRKY174
Aarg17G037190.1	Chr17:181055042	AaWRKY175
Aarg0G016190.1	Contig04227:9809	AaWRKY176
Aarg0G018810.1	Contig04974:111504	AaWRKY177
Aarg0G019300.1	Contig05105:67157	AaWRKY178
Aarg0G032440.1	Contig08888:41962	AaWRKY179
Aarg0G033300.1	Contig09098:47548	AaWRKY180
Aarg0G042120.1	Contig11626:26473	AaWRKY181
Aarg0G050290.1	Contig14169:109098	AaWRKY182
