# Supplementary material for: Genome-Wide Identification of WRKY Gene Family in Artemisia and Its Expression Analysis of Aphid Resistance
Source: Int J Mol Sci. 2026 Mar 25;27(7):2981. doi: 10.3390/ijms27072981 (PMC13073117; doi:10.3390/ijms27072981)
Supplement: Supplementary file 1 [file ijms-27-02981-s001.zip › TableS2_The WRKY collinearity gene within the species.xlsx]

## Sheet: Sheet1
Gene1	Gene2
Aarg01G033010.1	Aarg01G033860.1
Aarg01G005840.1	Aarg02G024620.1
Aarg01G012590.1	Aarg04G026400.1
Aarg01G014630.1	Aarg04G024020.1
Aarg01G005840.1	Aarg05G017880.1
Aarg01G005010.1	Aarg05G019080.1
Aarg01G033010.1	Aarg08G020980.1
Aarg01G034620.1	Aarg09G016440.1
Aarg01G034620.1	Aarg10G024050.1
Aarg01G022410.1	Aarg10G040440.1
Aarg01G014630.1	Aarg10G016020.1
Aarg01G005840.1	Aarg10G006410.1
Aarg01G005010.1	Aarg10G005560.1
Aarg01G033860.1	Aarg10G026080.1
Aarg01G033080.1	Aarg10G026070.1
Aarg01G012590.1	Aarg10G013500.1
Aarg01G005840.1	Aarg10G056150.1
Aarg01G022520.1	Aarg10G040440.1
Aarg01G012590.1	Aarg12G025710.1
Aarg01G005010.1	Aarg13G024370.1
Aarg01G033010.1	Aarg16G020610.1
Aarg02G017980.1	Aarg02G019550.1
Aarg02G024620.1	Aarg05G018010.1
Aarg02G017980.1	Aarg05G029260.1
Aarg02G024620.1	Aarg10G056150.1
Aarg02G014250.1	Aarg10G048910.1
Aarg02G024620.1	Aarg10G006410.1
Aarg02G017980.1	Aarg13G034720.1
Aarg02G019550.1	Aarg13G034720.1
Aarg03G008930.1	Aarg03G022600.1
Aarg03G008930.1	Aarg11G011030.1
Aarg03G022600.1	Aarg11G026010.1
Aarg03G003610.1	Aarg11G004140.1
Aarg03G022600.1	Aarg11G011030.1
Aarg03G008930.1	Aarg11G026010.1
Aarg03G025920.1	Aarg11G004140.1
Aarg03G008930.1	Aarg11G010790.1
Aarg03G013630.1	Aarg11G015970.1
Aarg04G002340.1	Aarg04G002840.1
Aarg04G011270.1	Aarg05G005700.1
Aarg04G026400.1	Aarg05G010950.1
Aarg04G026400.1	Aarg05G010570.1
Aarg04G028960.1	Aarg09G008580.1
Aarg04G029400.1	Aarg09G008710.1
Aarg04G024020.1	Aarg10G016020.1
Aarg04G026400.1	Aarg10G013500.1
Aarg04G026400.1	Aarg10G012850.1
Aarg04G004830.1	Aarg11G017250.1
Aarg04G004720.1	Aarg11G017250.1
Aarg04G014690.1	Aarg12G013570.1
Aarg04G003280.1	Aarg12G003590.1
Aarg04G003290.1	Aarg12G003600.1
Aarg04G003300.1	Aarg12G003610.1
Aarg04G003340.1	Aarg12G003630.1
Aarg04G026400.1	Aarg12G025710.1
Aarg04G028960.1	Aarg12G028880.1
Aarg04G029400.1	Aarg12G029140.1
Aarg04G011270.1	Aarg12G010600.1
Aarg04G004720.1	Aarg12G004700.1
Aarg04G004830.1	Aarg12G004700.1
Aarg04G011270.1	Aarg13G009690.1
Aarg04G014690.1	Aarg13G006480.1
Aarg04G011270.1	Aarg13G010830.1
Aarg04G028960.1	Aarg17G008970.1
Aarg04G029080.1	Aarg17G009230.1
Aarg05G008230.1	Aarg05G008600.1
Aarg05G010570.1	Aarg05G010950.1
Aarg05G017880.1	Aarg05G018010.1
Aarg05G029260.1	Aarg09G025620.1
Aarg05G018010.1	Aarg10G056150.1
Aarg05G017730.1	Aarg10G006410.1
Aarg05G019080.1	Aarg10G005560.1
Aarg05G010570.1	Aarg12G025710.1
Aarg05G010950.1	Aarg12G025710.1
Aarg05G018010.1	Aarg13G023130.1
Aarg05G019080.1	Aarg13G024370.1
Aarg05G000830.1	Aarg13G001940.1
Aarg05G028810.1	Aarg13G034290.1
Aarg05G029260.1	Aarg13G034720.1
Aarg05G005700.1	Aarg13G009690.1
Aarg05G000830.1	Aarg13G000280.1
Aarg05G017730.1	Aarg13G023130.1
Aarg05G005700.1	Aarg13G010830.1
Aarg05G024520.1	Aarg13G027970.1
Aarg05G017880.1	Aarg13G023130.1
Aarg05G029260.1	Aarg17G024360.1
Aarg06G026440.1	Aarg06G027490.1
Aarg06G017810.1	Aarg06G018820.1
Aarg06G027490.1	Aarg08G014380.1
Aarg06G018820.1	Aarg14G020860.1
Aarg06G016990.1	Aarg14G019760.1
Aarg06G031440.1	Aarg14G029760.1
Aarg06G031460.1	Aarg14G029770.1
Aarg06G027490.1	Aarg14G027040.1
Aarg06G017810.1	Aarg14G020860.1
Aarg07G010840.1	Aarg15G009640.1
Aarg07G004760.1	Aarg15G004110.1
Aarg07G005560.1	Aarg15G004950.1
Aarg07G030090.1	Aarg15G028390.1
Aarg07G029740.1	Aarg15G028390.1
Aarg08G020970.1	Aarg10G026120.1
Aarg08G014380.1	Aarg14G027040.1
Aarg08G017460.1	Aarg16G017820.1
Aarg08G027950.1	Aarg16G027870.1
Aarg08G023710.1	Aarg16G024150.1
Aarg08G020970.1	Aarg16G020590.1
Aarg09G033080.1	Aarg09G035210.1
Aarg09G016440.1	Aarg10G024050.1
Aarg09G008580.1	Aarg12G028880.1
Aarg09G008710.1	Aarg12G029140.1
Aarg09G031410.1	Aarg12G034740.1
Aarg09G025620.1	Aarg13G034720.1
Aarg09G008580.1	Aarg17G008970.1
Aarg09G025620.1	Aarg17G024360.1
Aarg09G033080.1	Aarg17G032290.1
Aarg09G035210.1	Aarg17G032290.1
Aarg09G037750.1	Aarg17G037190.1
Aarg09G037780.1	Aarg17G037160.1
Aarg09G008710.1	Aarg17G009230.1
Aarg10G007650.1	Aarg10G008520.1
Aarg10G012850.1	Aarg10G013500.1
Aarg10G006410.1	Aarg10G056150.1
Aarg10G013500.1	Aarg12G025710.1
Aarg10G005560.1	Aarg13G024370.1
Aarg10G006410.1	Aarg13G023130.1
Aarg10G026120.1	Aarg16G020590.1
Aarg11G011030.1	Aarg11G026010.1
Aarg11G010790.1	Aarg11G026010.1
Aarg11G011030.1	Aarg11G015970.1
Aarg11G017250.1	Aarg12G004700.1
Aarg12G013570.1	Aarg13G006480.1
Aarg12G010600.1	Aarg13G010830.1
Aarg12G028880.1	Aarg17G008970.1
Aarg12G029140.1	Aarg17G009230.1
Aarg13G000280.1	Aarg13G001940.1
Aarg13G007360.1	Aarg13G007810.1
Aarg13G009690.1	Aarg13G010830.1
Aarg13G034720.1	Aarg17G024360.1
Aarg17G026180.1	Aarg17G026440.1
