# Supplementary material for: Genome-Wide Identification of WRKY Gene Family in Artemisia and Its Expression Analysis of Aphid Resistance
Source: Int J Mol Sci. 2026 Mar 25;27(7):2981. doi: 10.3390/ijms27072981 (PMC13073117; doi:10.3390/ijms27072981)
Supplement: Supplementary file 1 [file ijms-27-02981-s001.zip › TableS3_primers.xlsx]

## Sheet: Sheet1
AaWRKY86	AaWRKY86_1_F	CCGCACTTGAGGTGTTGGA	60.228	57.895	111	80
AaWRKY86	AaWRKY86_1_R	TGCATCCCATTGTCGAGCA	59.701	52.632	111	80
AaWRKY80	AaWRKY80_1_F	CCTCGAGGAACCATTGGCA	59.7	57.895	81	83.3
AaWRKY80	AaWRKY80_1_R	AGAGGAAATGGCGCCACC	60.045	61.111	81	83.3
AaWRKY159	AaWRKY159_1_F	ACCCATGTCCTGTAACGCC	59.701	57.895	80	84.5
AaWRKY159	AaWRKY159_1_R	AACACCACCAGCACCACC	60.124	61.111	80	84.5
AaWRKY182	AaWRKY182_1_F	GCCTTTCGCGCAAAGTGA	59.363	55.556	101	82
AaWRKY182	AaWRKY182_1_R	TGGTGTTGGTGTTGGCGT	60.045	55.556	101	82
AaWRKY115	AaWRKY115_1_F	ATGCTCCAAGCTGCCCAG	60.044	61.111	125	81.7
AaWRKY115	AaWRKY115_1_R	TGAGCTCGCTTGTTCGTGT	59.933	52.632	125	81.7
AaWRKY138	AaWRKY138_1_F	TTTCAGCAAGGAGGCCCG	59.966	61.111	115	82.5
AaWRKY138	AaWRKY138_1_R	GCGGCTGAGATTGGTGGT	60.046	61.111	115	82.5
AaWRKY143	AaWRKY143_1_F	CCCATTCTCCGGCGACTG	60.203	66.667	147	83.6
AaWRKY143	AaWRKY143_1_R	CAACGCACGCCGGAAAAT	59.746	55.556	147	83.6
AaWRKY50	AaWRKY50_1_F	GGCCAACACACCCATCCA	59.883	61.111	85	81.2
AaWRKY50	AaWRKY50_1_R	TGATGATGGTGGGTGCGG	59.728	61.111	85	81.2
AaWRKY67	AaWRKY67_1_F	GCTCAGGGACCATGGTGG	59.727	66.667	137	82.3
AaWRKY67	AaWRKY67_1_R	TGCCAAACATCCTTGCACG	59.341	52.632	137	82.3
AaWRKY137	AaWRKY137_1_F	TTTCAGCAAGGAGGCCCG	59.966	61.111	115	82.5
AaWRKY137	AaWRKY137_1_R	GCGGCTGAGATTGGTGGT	60.046	61.111	115	82.5
AaWRKY100	AaWRKY100_1_F	GTAGCAGCAGCCCCCTTC	60.125	66.667	134	84.8
AaWRKY100	AaWRKY100_1_R	CCTCCACTTGAAGCCGTCA	59.629	57.895	134	84.8
AaWRKY110	AaWRKY110_1_F	CCACCCGAAATGCCTGGT	59.964	61.111	111	81.9
AaWRKY110	AaWRKY110_1_R	CGTCTAGGAAGCCGTGGC	60.203	66.667	111	81.9
AaWRKY107	AaWRKY107_1_F	GCCATCACACTTGCGCAC	60.127	61.111	131	81.1
AaWRKY107	AaWRKY107_1_R	AAAGGCGTTGCTTCGGTT	58.164	50	131	81.1
AaWRKY108	AaWRKY108_1_F	TCCGTGTTGAGTTCATGCGA	59.967	50	87	82.3
AaWRKY108	AaWRKY108_1_R	CACTAACGGCGGTGGTGT	59.97	61.111	87	82.3
AaWRKY17	AaWRKY17_1_F	CGTTTTCGTCGCGGAAGC	60.202	61.111	92	86
AaWRKY17	AaWRKY17_1_R	GGTCCGAGACCCATGCAC	60.125	66.667	92	86
AaWRKY37	AaWRKY37_1_F	GCCGCTCATGTATCCGGA	59.265	61.111	97	79.6
AaWRKY37	AaWRKY37_1_R	TGAGGACGACATGGGCAAC	60.004	57.895	97	79.6
AaWRKY119	AaWRKY119_1_F	GCCGCTCATGTATCCGGA	59.265	61.111	97	79.2
AaWRKY119	AaWRKY119_1_R	TGAGGACGACATGGGCAAC	60.004	57.895	97	79.2
AaWRKY111	AaWRKY111_1_F	GCCCCAAAGTCAACTGCC	58.949	61.111	146	83.2
AaWRKY111	AaWRKY111_1_R	TAGCTGTGGCGCAATGCT	60.046	55.556	146	83.2
AaWRKY83	AaWRKY83_1_F	GACAATGACGGGGTTTTGGC	60.039	55	103	82.1
AaWRKY83	AaWRKY83_1_R	GACTCAACTCACCGGGCC	60.047	66.667	103	82.1
